# Supplementary material for: Ophiorrhiza xinchengensis (Rubiaceae), a new species from Guangxi, China
Source: PhytoKeys. 2026 Jul 24;278:1–14. doi: 10.3897/phytokeys.278.194094 (PMC13428242; doi:10.3897/phytokeys.278.194094)
Supplement: XML Treatment for Ophiorrhiza xinchengensis [file phytokeys.278.194094-treatment1.xml]

<!DOCTYPE tp:taxon-treatment
  PUBLIC "-//TaxonX//DTD Taxonomic Treatment Publishing DTD v0 20100105//EN" "tax-treatment-NSO.dtd">
<tp:taxon-treatment xmlns:tp="http://www.plazi.org/taxpub"><tp:treatment-meta><kwd-group><label>Taxon classification</label><kwd>
                <named-content content-type="kingdom">Plantae</named-content>
              </kwd><kwd>
                <named-content content-type="order">Gentianales</named-content>
              </kwd><kwd>
                <named-content content-type="family">Rubiaceae</named-content>
              </kwd></kwd-group><mixed-citation publication-type="journal"><person-group><name><surname>Wei</surname><given-names>Gui-Yuan</given-names></name><name><surname>Li</surname><given-names>Jin-Yue</given-names></name><name><surname>Chen</surname><given-names>Rong</given-names></name><name><surname>Nong</surname><given-names>You</given-names></name><name><surname>Hu</surname><given-names>Qi-Min</given-names></name><name><surname>Li</surname><given-names>Ying-Jing</given-names></name><name><surname>Ji</surname><given-names>Xing-Yun</given-names></name><name><surname>Xu</surname><given-names>Chuan-Gui</given-names></name><name><surname>Nong</surname><given-names>Yun-Kai</given-names></name></person-group><article-title><italic><tp:taxon-name><tp:taxon-name-part taxon-name-part-type="genus" reg="Ophiorrhiza">Ophiorrhiza</tp:taxon-name-part> <tp:taxon-name-part taxon-name-part-type="species" reg="xinchengensis">xinchengensis</tp:taxon-name-part></tp:taxon-name></italic> (<tp:taxon-name><tp:taxon-name-part taxon-name-part-type="family" reg="Rubiaceae">Rubiaceae</tp:taxon-name-part></tp:taxon-name>), a new species from Guangxi, China</article-title><source>PhytoKeys</source><day>24</day><month>07</month><year>2026</year><volume>278</volume><fpage>1</fpage><lpage>14</lpage><pub-id pub-id-type="doi">10.3897/phytokeys.278.194094</pub-id></mixed-citation></tp:treatment-meta><tp:nomenclature><tp:taxon-name><object-id xmlns:xlink="http://www.w3.org/1999/xlink" content-type="arpha" xlink:type="simple">02EA8B4B-B004-54C5-9CD9-BBC0D656A3F8</object-id>
                    		<tp:taxon-name-part taxon-name-part-type="genus" reg="Ophiorrhiza">Ophiorrhiza</tp:taxon-name-part> <tp:taxon-name-part taxon-name-part-type="species" reg="xinchengensis">xinchengensis</tp:taxon-name-part>
                    	
                    		<object-id xmlns:xlink="http://www.w3.org/1999/xlink" content-type="ipni" xlink:type="simple">urn:lsid:ipni.org:names:77387680-1</object-id>
                    	</tp:taxon-name><tp:taxon-authority>Y.Nong &amp; G.Y.Wei</tp:taxon-authority><tp:taxon-status xmlns:xlink="http://www.w3.org/1999/xlink" xlink:type="simple">sp. nov.</tp:taxon-status><xref ref-type="fig" rid="F1">Figs 1</xref><xref ref-type="fig" rid="F2">, 2</xref><xref ref-type="fig" rid="F3">, 3</xref><xref ref-type="fig" rid="F4">, 4</xref></tp:nomenclature><tp:treatment-sec sec-type="Chinese name"><title>Chinese name.</title><p>“xīn chéng luó xù cǎo” (忻城螺序草).</p><fig id="F1" position="float" orientation="portrait"><object-id xmlns:xlink="http://www.w3.org/1999/xlink" content-type="doi" xlink:type="simple">10.3897/phytokeys.278.194094.figure1</object-id><object-id xmlns:xlink="http://www.w3.org/1999/xlink" content-type="arpha" xlink:type="simple">B01D2E7A-3441-54B9-8F06-E8B3A274CA71</object-id><label>Figure 1.</label><caption><p>Maximum Likelihood tree (<abbrev xmlns:xlink="http://www.w3.org/1999/xlink" xlink:title="Maximum Likelihood" xlink:type="simple">ML</abbrev>) and Bayesian phylogenetic trees (<abbrev xmlns:xlink="http://www.w3.org/1999/xlink" xlink:title="Bayesian phylogenetic trees" xlink:type="simple">BI</abbrev>) from analysis of the ITS sequence. The posterior probabilities (PP) of <abbrev xmlns:xlink="http://www.w3.org/1999/xlink" xlink:title="Bayesian phylogenetic trees" xlink:type="simple">BI</abbrev> and bootstrap percentages (BS) of <abbrev xmlns:xlink="http://www.w3.org/1999/xlink" xlink:title="Maximum Likelihood" xlink:type="simple">ML</abbrev> are listed at each node (only shown if BS ≥ 50% or PP ≥ 0.50). The new species is highlighted in red.</p></caption><graphic xmlns:xlink="http://www.w3.org/1999/xlink" xlink:href="phytokeys-278-001_article-194094__-g001.jpg" id="oo_1724838.jpg" position="float" orientation="portrait" xlink:type="simple"><uri content-type="original_file" xlink:type="simple">https://binary.pensoft.net/fig/1724838</uri></graphic></fig><fig id="F2" position="float" orientation="portrait"><object-id xmlns:xlink="http://www.w3.org/1999/xlink" content-type="doi" xlink:type="simple">10.3897/phytokeys.278.194094.figure2</object-id><object-id xmlns:xlink="http://www.w3.org/1999/xlink" content-type="arpha" xlink:type="simple">D3260BEF-2170-5540-8A47-EDFDBF6E0F51</object-id><label>Figure 2.</label><caption><p>Line drawing of <italic><tp:taxon-name><tp:taxon-name-part taxon-name-part-type="genus" reg="Ophiorrhiza">Ophiorrhiza</tp:taxon-name-part> <tp:taxon-name-part taxon-name-part-type="species" reg="xinchengensis">xinchengensis</tp:taxon-name-part></tp:taxon-name></italic> Y.Nong &amp; G.Y.Wei. <bold>A</bold>. Flowering branch; <bold>B</bold>. Longistylous flower (lateral view); <bold>C</bold>. Capsules (lateral view); <bold>D</bold>. Dissected longistylous flower (showing stamens borne at the middle of the corolla tube); <bold>E</bold>. Hypanthium, calyx, style and stigma (drawn by Xin-Cheng Qu).</p></caption><graphic xmlns:xlink="http://www.w3.org/1999/xlink" xlink:href="phytokeys-278-001_article-194094__-g002.jpg" id="oo_1724839.jpg" position="float" orientation="portrait" xlink:type="simple"><uri content-type="original_file" xlink:type="simple">https://binary.pensoft.net/fig/1724839</uri></graphic></fig><fig id="F3" position="float" orientation="portrait"><object-id xmlns:xlink="http://www.w3.org/1999/xlink" content-type="doi" xlink:type="simple">10.3897/phytokeys.278.194094.figure3</object-id><object-id xmlns:xlink="http://www.w3.org/1999/xlink" content-type="arpha" xlink:type="simple">C7365DDA-3337-5B92-8E01-3DCD2A4CCB43</object-id><label>Figure 3.</label><caption><p><italic><tp:taxon-name><tp:taxon-name-part taxon-name-part-type="genus" reg="Ophiorrhiza">Ophiorrhiza</tp:taxon-name-part> <tp:taxon-name-part taxon-name-part-type="species" reg="xinchengensis">xinchengensis</tp:taxon-name-part></tp:taxon-name></italic> Y.Nong &amp; G.Y.Wei. <bold>A</bold>. Habitat; <bold>B, C</bold>. Flowering plant; <bold>D</bold>. Stem, showing the linear stipules; <bold>E</bold>. Inflorescences; <bold>F</bold>. Fruiting plant; <bold>G</bold>. Dissected brevistylous flower; <bold>H</bold>. Dissected longistylous flower; <bold>I</bold>. Hypanthium, calyx, style and stigma; <bold>J</bold>. Ovary and calyx; <bold>K</bold>. Stigma; <bold>L</bold>. Bracts; <bold>M, N</bold>. Leaf (abaxially and adaxially); <bold>O</bold>. Capsule; <bold>P</bold>. Seeds.</p></caption><graphic xmlns:xlink="http://www.w3.org/1999/xlink" xlink:href="phytokeys-278-001_article-194094__-g003.jpg" id="oo_1724840.jpg" position="float" orientation="portrait" xlink:type="simple"><uri content-type="original_file" xlink:type="simple">https://binary.pensoft.net/fig/1724840</uri></graphic></fig><fig id="F4" position="float" orientation="portrait"><object-id xmlns:xlink="http://www.w3.org/1999/xlink" content-type="doi" xlink:type="simple">10.3897/phytokeys.278.194094.figure4</object-id><object-id xmlns:xlink="http://www.w3.org/1999/xlink" content-type="arpha" xlink:type="simple">C41B1C9D-FD4A-5725-98F6-217E56AE41BA</object-id><label>Figure 4.</label><caption><p>Type specimen of <italic><tp:taxon-name><tp:taxon-name-part taxon-name-part-type="genus" reg="Ophiorrhiza">Ophiorrhiza</tp:taxon-name-part> <tp:taxon-name-part taxon-name-part-type="species" reg="xinchengensis">xinchengensis</tp:taxon-name-part></tp:taxon-name></italic> Y.Nong &amp; G.Y.Wei.</p></caption><graphic xmlns:xlink="http://www.w3.org/1999/xlink" xlink:href="phytokeys-278-001_article-194094__-g004.jpg" id="oo_1724841.jpg" position="float" orientation="portrait" xlink:type="simple"><uri content-type="original_file" xlink:type="simple">https://binary.pensoft.net/fig/1724841</uri></graphic></fig></tp:treatment-sec><tp:treatment-sec sec-type="Diagnosis"><title>Diagnosis.</title><p><italic><tp:taxon-name><tp:taxon-name-part taxon-name-part-type="genus" reg="Ophiorrhiza">Ophiorrhiza</tp:taxon-name-part> <tp:taxon-name-part taxon-name-part-type="species" reg="xinchengensis">xinchengensis</tp:taxon-name-part></tp:taxon-name></italic> is resembles <italic><tp:taxon-name><tp:taxon-name-part taxon-name-part-type="genus" reg="Ophiorrhiza">Ophiorrhiza</tp:taxon-name-part> <tp:taxon-name-part taxon-name-part-type="species" reg="longanensis">longanensis</tp:taxon-name-part></tp:taxon-name></italic> (R.J.Wang) Razafim. &amp; Rydin in its densely pubescent stems, linear stipules, terminal or upper axillary inflorescences, but it can be distinguished by its elliptic or oblanceolate leaf blade, base attenuate (vs. oval, ovate to broadly ovate, base cuneate), its 2–3 mm long stipules (vs. 3.8–6.5 mm long), its 3–5 mm long bracteoles (vs. 6–10 mm long), its 10–12 mm long corolla tubes (vs. 2–3 mm long) and its filaments adnate at the middle of corolla tube, styles 12–15 mm long (vs. adnate to the base of corolla tube, styles ca. 3 mm long).</p></tp:treatment-sec><tp:treatment-sec sec-type="Type"><title>Type.</title><p>China • Guangxi: Xincheng County; <named-content xmlns:xlink="http://www.w3.org/1999/xlink" content-type="dwc:verbatimCoordinates" xlink:type="simple">25°28'N, 108°53'E</named-content>, alt. 400 m; 1 February 2026; <italic>Gui-Yuan Wei WGY2026020101</italic> (<named-content xmlns:xlink="http://www.w3.org/1999/xlink" content-type="dwc:institutional_code" xlink:title="Guangxi Institute of Traditional Medical and Pharmaceutical Sciences" xlink:href="https://scientific-collections.gbif.org/institution/26d59ced-676b-494e-b512-bd4537ff3276" xlink:type="simple">GXMI</named-content>). (Holotype: 051219·<named-content xmlns:xlink="http://www.w3.org/1999/xlink" content-type="dwc:institutional_code" xlink:title="Guangxi Institute of Traditional Medical and Pharmaceutical Sciences" xlink:href="https://scientific-collections.gbif.org/institution/26d59ced-676b-494e-b512-bd4537ff3276" xlink:type="simple">GXMI</named-content>!; isotypes: IBK!).</p></tp:treatment-sec><tp:treatment-sec sec-type="Description"><title>Description.</title><p>Perennial herbs, decumbent, not rooting at nodes; stem terete, densely villous; stipules linear, 1–2 mm long, densely villous; petiole 5–10 mm, densely villous; leaf blade drying papery, elliptic or oblanceolate, 2–5 × 1–1.8 cm, densely pubescent adaxially and abaxially, base attenuate, apex obtuse to rounded; secondary veins 5–7 pairs. Stipules linear, densely pubescent, 2–3 mm long. Inflorescences terminal or upper axillary, corymbose-cymose, 6–15 flowered; peduncle 3–5 cm, pubescent; bracteoles linear, 3–5 mm long, densely pubescent; pedicels 1–2 mm, pubescent. Flowers distylous. Hypanthium obconical, 1–2 mm long, pubescent; lobes 5, linear-lanceolate, 1.5–2 mm long, pubescent. Corolla funnel-form, white, sparsely pubescent outside, tubes 10–12 mm long, ca. 1 mm wide; ovary 2-celled, ovules on the axile placentas. Longistylous flower: corolla tube with a white pubescent ring of long hairs near the middle of the inside and sparsely pubescent above middle; lobes subovate, 5–6 × 4–5 mm, glabrous inside; stamens 5; anthers oblong-linear, ca. 1.5 mm long; stamens below the pubescent ring and included, filaments adnate at the middle of corolla tube, ca. 1 mm long; styles exserted, 12–15 mm long, glabrous, stigma lobes capitate, lobes 1–2 mm long. Brevistylous flower: corolla tube sparsely pubescent outside and densely pubescent inside; lobes subovate, 5–6 × 4–5 mm, glabrous inside; stamens 5; anthers oblong-linear, ca. 3 mm long; stamens exserted, filaments adnate at the throat of corolla tube, 4–5 mm long; styles 5–6 mm long, glabrous, stigma lobes capitate, lobes 2–3 mm long. Capsules ellipsoid, 2–3 mm long, densely pubescent, valves 4. Seeds numerous, angular, with reticulate patterns on the surface, ca. 0.2 mm in diam.</p></tp:treatment-sec><tp:treatment-sec sec-type="Etymology"><title>Etymology.</title><p>The specific epithet “xinchengensis” refers to the type location of the new species.</p></tp:treatment-sec><tp:treatment-sec sec-type="Distribution and habit"><title>Distribution and habit.</title><p>Currently, <italic><tp:taxon-name><tp:taxon-name-part taxon-name-part-type="genus" reg="Ophiorrhiza">Ophiorrhiza</tp:taxon-name-part> <tp:taxon-name-part taxon-name-part-type="species" reg="xinchengensis">xinchengensis</tp:taxon-name-part></tp:taxon-name></italic> is known only from the middle of Guangxi, China (Fig. <xref ref-type="fig" rid="F5">5</xref>). It has been mainly found growing in a karst cave at an elevation of about 400 m.</p><fig id="F5" position="float" orientation="portrait"><object-id xmlns:xlink="http://www.w3.org/1999/xlink" content-type="doi" xlink:type="simple">10.3897/phytokeys.278.194094.figure5</object-id><object-id xmlns:xlink="http://www.w3.org/1999/xlink" content-type="arpha" xlink:type="simple">9AC5075F-9A8B-5A73-8464-E6351EE617E2</object-id><label>Figure 5.</label><caption><p>Type locality of <italic><tp:taxon-name><tp:taxon-name-part taxon-name-part-type="genus" reg="Ophiorrhiza">Ophiorrhiza</tp:taxon-name-part> <tp:taxon-name-part taxon-name-part-type="species" reg="xinchengensis">xinchengensis</tp:taxon-name-part></tp:taxon-name></italic> Y.Nong &amp; G.Y.Wei (red circle) in Guangxi, China.</p></caption><graphic xmlns:xlink="http://www.w3.org/1999/xlink" xlink:href="phytokeys-278-001_article-194094__-g005.jpg" id="oo_1724842.jpg" position="float" orientation="portrait" xlink:type="simple"><uri content-type="original_file" xlink:type="simple">https://binary.pensoft.net/fig/1724842</uri></graphic></fig></tp:treatment-sec><tp:treatment-sec sec-type="IUCN red list category"><title>IUCN red list category.</title><p>Based on our field surveys conducted in 2025–2026, we estimated the single known population of the new species to contain approximately 60–100 mature individuals. The extent of occurrence (<abbrev xmlns:xlink="http://www.w3.org/1999/xlink" xlink:title="extent of occurrence" xlink:type="simple">EOO</abbrev>) is ca. 200 m<sup>2</sup> and the area of occupancy (<abbrev xmlns:xlink="http://www.w3.org/1999/xlink" xlink:title="area of occupancy" xlink:type="simple">AOO</abbrev>) is ca. 30 m<sup>2</sup>. Following the IUCN Red List Categories and Criteria (<xref ref-type="bibr" rid="B7">IUCN 2024</xref>), we provisionally assess the species as Critically Endangered [<abbrev xmlns:xlink="http://www.w3.org/1999/xlink" xlink:title="Critically Endangered" xlink:type="simple">CR</abbrev> B1+2ab(iii)] because of its extremely restricted distribution, single location and potential habitat degradation.</p></tp:treatment-sec><tp:treatment-sec sec-type="Additional specimen"><title>Additional specimen.</title><p>Xincheng • Southeast Guangxi: karst cave, 20 May 2025, fr. <italic>Y Nong NY2025052001</italic> (<named-content xmlns:xlink="http://www.w3.org/1999/xlink" content-type="dwc:institutional_code" xlink:title="Guangxi Institute of Traditional Medical and Pharmaceutical Sciences" xlink:href="https://scientific-collections.gbif.org/institution/26d59ced-676b-494e-b512-bd4537ff3276" xlink:type="simple">GXMI</named-content>!).</p></tp:treatment-sec><ref-list><ref id="B7"><mixed-citation xmlns:xlink="http://www.w3.org/1999/xlink" xlink:type="simple">IUCN (2024) Guidelines for using the IUCN Red List categories and criteria, version 16. Prepared by the Standards and Petitions Committee. <ext-link xlink:href="https://www.iucnredlist.org/resources/redlistguidelines" ext-link-type="uri" xlink:type="simple">https://www.iucnredlist.org/resources/redlistguidelines</ext-link> [Accessed 16.01.2026]</mixed-citation></ref></ref-list></tp:taxon-treatment>
